# Supplementary material for: Biologics for Inflammatory Bowel Disease in Clinical Practice: A Calabria (Southern Italy) Prospective Pharmacovigilance Study
Source: Pharmaceutics. 2022 Nov 13;14(11):2449. doi: 10.3390/pharmaceutics14112449 (PMC9696291; doi:10.3390/pharmaceutics14112449)
Supplement: Supplementary file 1 [file pharmaceutics-14-02449-s001.zip]

Archive with 1 entries (1 files):
- pharmaceutics-1976671-supplementary.pdf
